# Supplementary material for: Clinical Impact of a Pharmacist-Driven Prospective Audit with Intervention and Feedback on the Treatment of Patients with Bloodstream Infection
Source: Antibiotics (Basel). 2022 Aug 24;11(9):1144. doi: 10.3390/antibiotics11091144 (PMC9495130; doi:10.3390/antibiotics11091144)
Supplement: Supplementary file 1 [file antibiotics-11-01144-s001.zip]

Archive with 3 entries (3 files):
- Supplemental file1.pdf
- Supplemental file2.pdf
- Supplemental file3.pdf
